# Supplementary material for: Validation of a Food Frequency Questionnaire: VioScreen-Allergy
Source: Nutrients. 2024 Nov 2;16(21):3772. doi: 10.3390/nu16213772 (PMC11547440; doi:10.3390/nu16213772)
Supplement: Supplementary file 1 [file nutrients-16-03772-s001.zip]

Archive with 1 entries (1 files):
- nutrients-3269637-supplementary.pdf
